# Supplementary material for: Process Optimization for Manufacturing Functional Nanosurfaces by Roll-to-Roll Nanoimprint Lithography
Source: Nanomaterials (Basel). 2022 Jan 29;12(3):480. doi: 10.3390/nano12030480 (PMC8839048; doi:10.3390/nano12030480)
Supplement: Supplementary file 1 [file nanomaterials-12-00480-s001.zip]

Archive with 1 entries (1 files):
- nanomaterials-1467374-supplementary.mp4
